# Supplementary material for: Monosymmetric Fe-N4 sites enabling durable proton exchange membrane fuel cell cathode by chemical vapor modification
Source: Nat Commun. 2024 May 17;15:4219. doi: 10.1038/s41467-024-47817-0 (PMC11101623; doi:10.1038/s41467-024-47817-0)
Supplement: Supplementary file 3 — Source Data [file 41467_2024_47817_MOESM3_ESM.xlsx]

## Sheet: Sheet1
Raman spectra of the Fe-N-C and Fe-N-CCVM electrocatalysts.

## Sheet: Sheet2
XRD patterns of the Fe-N-C and Fe-N-CCVM electrocatalysts.

## Sheet: Sheet3
Normalized XANES spectra of Fe K-edge for Fe foil, Fe-N-CCVM, Fe-N-C, Fe2O3 and FePc.

## Sheet: Sheet4
The k3-weighted EXAFS spectra for Fe foil, Fe-N-CCVM, Fe-N-C and FePc

## Sheet: Sheet5
EXAFS fitting results of Fe foil, Fe-N-CCVM, Fe-N-C.

## Sheet: Sheet6
N K-edge XANES spectra of Fe-N-CCVM and Fe-N-C

## Sheet: Sheet7
Wavelet transform of Fe K-edge EXAFS data for (g) Fe-N-CCVM, (h) Fe-N-C and (i) Fe foil.

## Sheet: Sheet8
Cyclic voltammetry curves of Fe-N-C and Fe-N-CCVM in N2 saturated 0.1M HClO4 with a sweep rate at 10 mV/s.

## Sheet: Sheet9
ORR polarization curves of Fe-N-C and Fe-N-CCVM in O2 saturated 0.1M HClO4 with a sweep rate at 10 mV/s. ORR polarization curves

## Sheet: Sheet10
Fe-N-CCVM before and after different potential cycles between 0.6-1.0V in O2 saturated 0.1M HClO4 with a sweep rate at 10 mV/s.

[truncated: 43 more sheets: Sheet11, Sheet12, Sheet13, Sheet14, Sheet15, Sheet16, Sheet17, Sheet18, Sheet19, Sheet20, Sheet21, Sheet22, Sheet23, Sheet24, Sheet25, Sheet26, Sheet27, Sheet28, Sheet29, Sheet30 …]
